# Supplementary material for: Fleas of black rats (Rattus rattus) as reservoir host of Bartonella spp. in Chile
Source: PeerJ. 2019 Aug 1;7:e7371. doi: 10.7717/peerj.7371 (PMC6679904; doi:10.7717/peerj.7371)
Supplement: Supplemental Information 1 [file peerj-07-7371-s001.zip]

Archive with 11 entries (10 files):
- /
- gltAprote.fas
- Submission2208910rpoB.txt.gz
- gltA.txt
- rpoB.fasta.qual
- rpoBprote.fas
- Submission2208861gltA.txt.gz
- gltA.fasta.qual
- rpoB.fasta
- rpoB.txt
- gltA.fasta
