# Supplementary material for: Fleas of black rats (Rattus rattus) as reservoir host of Bartonella spp. in Chile
Source: PeerJ. 2019 Aug 1;7:e7371. doi: 10.7717/peerj.7371 (PMC6679904; doi:10.7717/peerj.7371)
Supplement: Supplemental Information 1 [file peerj-07-7371-s001.zip › gltAprote.fas]

>III81d
ANPFACIAAGVACLWGPAHGGANEACLKMLQEIGSVEQIPKFIARA
>III82d
ANPFACIAAGVACLWGPAHGGANEACLKMLQEIGSVEQIPKFIARA
>IV70a
ANPFACIAAGVACLWGPAHGGANEACLKMLQEIGSVEQIPKFIARA
>IV70b
ANPFACIAAGVACLWGPAHGGANEACLKMLQEIGSVEQIPKFIARA
>IV70e
ANPFACIAAGVACLWGPAHGGANEACLKMLQEIGSVEQIPKFIARA
>IV77a
ANPFACIAAGVACLWGPAHGGANEACLKMLQEIGSVEQIPKFIARA
>IV81b
ANPFACIAAGVACLWGPAHGGANEACLKMLQEIGSVEQIPKFIARA
>II124a
ANPFACIAAGVACLWGPAHGGANEACLKMLQEIGSVKKIPEFITRA
>V23a
ANPFACIAAGVACLWGPAHGGANEACLKMLQEIGSIKRIPEFIARA
>V23c
ANPFACIAAGVACLWGPAHGGANEACLKMLQEIGSIKRIPEFIARA
>IV160a
ANPFACIAAGVACLWGPAHGGANEACLKMLQEIGSIKRIPEFIARA
>IV160j
ANPFACIAAGVACLWGPAHGGANEACLKMLQEIGSIKRIPEFIARA
>IV160k
ANPFACIAAGVACLWGPAHGGANEACLKMLQEIGSIKRIPEFIARA
>IV160e
ANPFACIAAGVACLWGPAHGGANEACLKMLQEIGSIKRIPEFIARA
>III57a
ANPFACIAAGVACLWGPAHGGANEACLKMLQEIGDVKRIPEFIARA
