# Supplementary material for: Fleas of black rats (Rattus rattus) as reservoir host of Bartonella spp. in Chile
Source: PeerJ. 2019 Aug 1;7:e7371. doi: 10.7717/peerj.7371 (PMC6679904; doi:10.7717/peerj.7371)
Supplement: Supplemental Information 1 [file peerj-07-7371-s001.zip › gltA.txt]

Sequence_ID	Host	Collected_by	Collection_date	Country	Isolation_source	Isolate	Lat_Lon	Specimen_voucher
II124a	Rattus rattus	L. Moreno	01-Jul-16	Chile	RN Nonguen	Sphinctopsylla ares	36.86 S 72.98 W	II124a
III57a	Rattus rattus	L. Moreno	18-Jan-17	Chile	Canela Baja	Neotyphloceras pardinasi	31.38 S 71.45 W	III57a
III81d	Rattus rattus	L. Moreno	19-Jan-17	Chile	Sotaqui	Hectopsylla	30.85 S 71.12 W	III81d
III82d	Rattus rattus	L. Moreno	19-Jan-17	Chile	Sotaqui	Leptopsylla segnis	30.85 S 71.12 W	III82d
IV160a	Rattus rattus	L. Moreno	04-Sep-17	Chile	Iquique	Xenopsylla cheopis	20.20 S 70.48 W	IV160a
IV160e	Rattus rattus	L. Moreno	04-Sep-17	Chile	Iquique	Xenopsylla cheopis	20.20 S 70.48 W	IV160e
IV160j	Rattus rattus	L. Moreno	04-Sep-17	Chile	Iquique	Xenopsylla cheopis	20.20 S 70.48 W	IV160j
IV160k	Rattus rattus	L. Moreno	04-Sep-17	Chile	Iquique	Xenopsylla cheopis	20.20 S 70.48 W	IV160k
IV70a	Rattus rattus	L. Moreno	08-Aug-17	Chile	Sotaqui	Leptopsylla segnis	30.85 S 71.12 W	IV70a
IV70b	Rattus rattus	L. Moreno	08-Aug-17	Chile	Sotaqui	Leptopsylla segnis	30.85 S 71.12 W	IV70b
IV70e	Rattus rattus	L. Moreno	08-Aug-17	Chile	Sotaqui	Leptopsylla segnis	30.85 S 71.12 W	IV70e
IV77a	Rattus rattus	L. Moreno	09-Aug-17	Chile	Monte Patria	Leptopsylla segnis	30.68 S 70.93 W	IV77a
IV81b	Rattus rattus	L. Moreno	09-Aug-17	Chile	Sotaqui	Nosopsyllus fasciatus	30.85 S 71.12 W	IV81b
V23a	Rattus rattus	L. Moreno	07-Jan-18	Chile	Puerto Aysen	Nosopsyllus fasciatus	45.40 S 72.70 W	V23a
V23c	Rattus rattus	L. Moreno	07-Jan-18	Chile	Puerto Aysen	Nosopsyllus fasciatus	45.40 S 72.70 W	V23c
