# Supplementary material for: Fleas of black rats (Rattus rattus) as reservoir host of Bartonella spp. in Chile
Source: PeerJ. 2019 Aug 1;7:e7371. doi: 10.7717/peerj.7371 (PMC6679904; doi:10.7717/peerj.7371)
Supplement: Supplemental Information 1 [file peerj-07-7371-s001.zip › rpoB.fasta.qual]

>II124a_Bart_rpoB_1    95    0    95
51 57 46 40 34 37 43 50 46 67 67 66 56 47 36 37 36 69 90 79 90 90 90 81 90 73 90 81 85 72 76 54 56 77 81 58 71 54 74 90 84 71 33 49 75 68 84 58 66 77
38 50 71 80 90 81 45 47 61 48 70 68 52 90 90 49 48 53 31 38 48 65 74 68 33 44 73 49 49 63 65 60 66 61 57 54 63 60 86 32 57 33 45 59 72
>III57a_Bart_rpoB_1    95    0    95
61 86 61 51 66 69 90 60 79 68 90 68 58 84 90 53 66 77 51 56 37 59 90 59 63 69 90 90 90 90 90 81 90 90 87 74 90 83 81 90 70 74 90 81 80 90 90 66 90 87
75 90 88 80 90 90 90 76 90 90 90 84 81 90 90 86 69 87 71 53 58 67 52 64 33 54 59 79 82 58 77 51 90 90 41 73 47 51 45 43 74 42 73 90 73
>III81d_Bart_rpoB_1    95    0    95
66 90 90 67 90 81 90 77 52 90 90 90 60 86 84 90 90 77 68 72 72 90 77 90 90 90 90 90 90 90 90 90 89 90 90 90 90 84 82 81 49 67 90 67 90 90 90 79 90 90
73 90 90 89 90 90 90 90 90 90 90 90 90 90 80 75 90 71 68 58 51 67 66 67 39 40 71 61 86 72 79 68 84 68 63 59 66 90 71 73 66 86 65 64 65
>III82d_Bart_rpoB_1    95    0    95
64 90 65 71 86 61 86 47 69 58 82 56 52 39 72 82 48 51 60 69 72 90 90 90 90 90 90 90 90 90 90 70 64 90 85 76 78 90 89 84 54 68 87 56 63 72 73 71 90 90
73 90 85 82 90 87 90 90 90 85 90 77 84 90 90 90 68 79 75 63 51 66 66 67 32 42 71 73 73 64 75 68 79 65 52 50 51 86 71 86 84 73 86 59 90
>IV160a_Bart_rpoB_1    95    0    95
68 66 66 66 76 70 67 60 74 71 81 71 44 79 67 67 71 90 75 71 71 90 90 90 90 90 90 90 90 82 80 79 90 90 90 87 89 89 90 90 72 78 90 56 63 88 86 57 90 90
73 90 87 83 90 90 90 87 85 88 90 90 90 90 90 90 83 90 82 90 56 71 68 64 29 39 47 72 62 76 73 73 67 67 56 71 77 67 66 47 65 64 68 65 90
>IV160e_Bart_rpoB_1    95    0    95
90 90 90 90 90 66 90 52 59 90 68 69 77 90 67 67 67 67 69 70 77 90 90 90 90 90 73 83 90 90 90 90 83 90 90 85 90 90 90 90 84 49 63 75 81 79 90 90 88 90
90 90 90 90 90 90 90 90 86 90 90 83 71 90 90 90 90 90 90 65 69 55 70 86 34 65 66 64 84 66 90 61 90 77 53 86 84 59 52 71 66 81 77 90 73
>IV160j_Bart_rpoB_1    95    0    95
67 69 71 61 90 67 67 52 70 70 90 71 52 58 67 90 90 90 71 71 68 90 90 90 90 90 90 90 90 71 77 84 90 90 90 63 62 82 90 90 90 90 90 60 58 80 90 82 90 90
84 84 78 76 90 90 90 89 90 80 90 90 90 90 90 90 88 90 78 81 53 48 45 54 21 24 31 64 45 20 22 19 36 17 23 67 71 90 71 66 65 90 65 65 63
>IV160k_Bart_rpoB_1    95    0    95
86 86 80 77 90 90 67 77 84 90 90 90 77 51 90 90 67 86 84 68 49 59 90 90 90 66 74 77 89 84 90 85 78 90 90 84 90 89 81 72 65 81 90 75 63 82 80 73 90 86
60 90 67 73 90 75 90 90 90 87 90 90 90 90 90 90 83 84 65 34 40 66 67 90 27 39 56 86 90 70 67 67 90 68 63 90 71 90 69 90 66 67 62 63 65
>IV70a_Bart_rpoB_1    95    0    95
90 90 90 60 39 71 68 65 62 69 71 78 63 74 76 90 70 55 81 78 88 89 90 90 90 90 90 89 90 90 80 73 70 90 89 90 79 90 90 90 68 85 88 74 64 73 88 82 90 90
88 83 90 90 83 79 69 76 76 72 90 65 62 89 90 87 83 81 64 77 45 52 42 40 37 34 57 29 29 68 72 58 79 58 58 56 37 70 45 34 38 49 37 31 37
>IV70b_Bart_rpoB_1    95    0    95
68 75 38 84 80 73 80 70 89 81 39 64 60 64 64 73 50 79 81 65 67 88 84 83 90 80 87 69 90 90 90 90 89 86 85 88 83 90 90 90 42 90 90 74 79 90 90 90 90 90
90 90 90 82 90 90 90 90 70 90 90 77 66 70 66 62 45 58 50 41 26 40 35 34 29 48 76 36 61 43 63 50 77 49 50 34 64 63 73 60 46 53 33 37 39
>IV70e_Bart_rpoB_1    95    0    95
67 71 71 68 90 67 68 54 74 69 66 68 90 86 77 68 90 77 71 90 69 77 84 90 90 90 90 90 90 90 90 76 78 90 90 90 90 90 90 90 67 85 88 73 67 68 90 86 90 90
90 90 90 90 90 88 90 90 77 87 90 90 90 90 90 90 82 88 55 53 48 86 58 45 24 29 53 72 72 65 67 61 77 65 81 62 86 68 65 81 60 64 56 56 65
>IV77a_Bart_rpoB_1    95    0    95
67 90 67 67 66 90 90 48 78 68 67 51 67 65 56 86 61 56 60 68 69 90 90 89 90 90 90 90 90 90 84 90 90 90 90 90 90 90 90 87 65 68 79 55 57 87 90 83 90 89
90 90 90 89 90 90 90 90 85 90 90 85 74 90 90 90 79 83 55 53 47 89 61 55 47 35 49 75 47 60 70 62 89 65 60 68 56 81 67 73 63 49 49 60 62
>IV81b_Bart_rpoB_1    95    0    95
60 89 58 89 86 81 75 73 74 89 89 66 65 74 58 89 49 89 65 67 71 80 90 90 90 88 90 85 90 87 85 90 78 90 90 78 90 90 90 90 80 90 90 90 90 90 90 90 90 90
90 90 90 90 90 90 86 90 90 90 90 83 76 90 90 90 80 80 90 69 64 66 62 80 63 89 79 79 79 67 88 65 89 65 69 59 86 84 84 59 63 86 61 58 61
>V23a_Bart_rpoB_1    95    0    95
67 53 71 55 90 53 71 50 73 70 90 68 57 70 90 90 73 90 81 80 41 90 90 90 90 90 90 90 90 83 81 73 60 90 90 55 56 83 90 90 61 66 90 65 80 86 90 76 90 90
90 90 90 90 90 90 90 90 90 90 90 83 90 90 90 82 90 86 82 68 68 63 68 55 39 59 63 86 68 69 81 72 90 72 58 67 73 90 66 58 65 62 90 65 90
>V23c_Bart_rpoB_1    95    0    95
90 50 66 58 90 67 69 59 60 71 90 69 57 64 90 90 75 90 75 71 55 90 90 90 90 90 90 90 90 86 90 78 90 90 90 78 88 90 90 90 87 74 90 72 80 90 90 73 90 90
76 90 87 80 90 90 90 85 90 90 90 79 72 90 90 72 80 71 76 70 58 73 71 67 29 45 48 47 86 72 73 73 90 70 55 71 74 90 69 55 66 86 67 65 64
