# Supplementary material for: Fleas of black rats (Rattus rattus) as reservoir host of Bartonella spp. in Chile
Source: PeerJ. 2019 Aug 1;7:e7371. doi: 10.7717/peerj.7371 (PMC6679904; doi:10.7717/peerj.7371)
Supplement: Supplemental Information 1 [file peerj-07-7371-s001.zip › rpoBprote.fas]

>II124a
KQLVSVAAALIPFLENDDANRALMGSNMQRQ
>III57a
KQLVSVAAALIPFLENDDANRALMGSNMQRQ
>III81d
KQLVSVAAALIPFLENDDANRALMGSNMQRQ
>III82d
KQLVSVAAALIPFLENDDANRALMGSNMQRQ
>IV160a
KQLVSVAAALIPFLENDDANRALMGSNMQRQ
>IV160e
KQLVSVAAALIPFLENDDANRALMGSNMQRQ
>IV160j
KQLVSVAAALIPFLENDDANRALMGSNMQRQ
>IV160k
KQLVSVAAALIPFLENDDANRALMGSNMQRQ
>IV70a
KTLVSVAAALIPFLENDDANRALMGSNMQRQ
>IV70b
KQLVSVAAALIPFLENDDANRALMGSNMQRQ
>IV70e
KQLVSVAAALIPFLENDDANRALMGSNMQRQ
>IV77a
KQLVSVAAALIPFLENDDANRALMGSNMQRQ
>IV81b
KQLVSVAAALIPFLENDDANRALMGSNMQRQ
>V23a
KQLVSVAAALIPFLENDDANRALMGSNMQRQ
>V23c
KQLVSVAAALIPFLENDDANRALMGSNMQRQ
