# Supplementary material for: Fleas of black rats (Rattus rattus) as reservoir host of Bartonella spp. in Chile
Source: PeerJ. 2019 Aug 1;7:e7371. doi: 10.7717/peerj.7371 (PMC6679904; doi:10.7717/peerj.7371)
Supplement: Supplemental Information 1 [file peerj-07-7371-s001.zip › rpoB.fasta]

>II124a [organism=Bartonella] [Host=Sphinctopsylla ares] MK720801 rpoB Beta subunit RNA polymerase
AAACAGCTTGTTTCAGTAGCTGCTGCGCTTATTCCATTTTTAGAAAATGA
TGATGCGAATCGTGCATTGATGGGATCAAATATGCAGCGTCAGGC
>III57a [organism=Bartonella] [Host=Neotyphloceras pardinasi]  MK720802 rpoB Beta subunit RNA polymerase
AAGCAGTTGGTTTCAGTAGCAGCAGCTCTTATTCCATTTTTGGAAAATGA
TGATGCGAATCGTGCATTGATGGGATCAAACATGCAACGTCAGGC
>III81d [organism=Bartonella] [Host=Hectopsylla] MK720803 rpoB Beta subunit RNA polymerase
AAGCAGTTGGTTTCTGTGGCAGCTGCTCTTATTCCGTTTTTGGAAAATGA
TGATGCGAATCGTGCGTTGATGGGATCAAATATGCAGCGTCAAGC
>III82d [organism=Bartonella] [Host=Leptopsylla segnis] MK720804 rpoB Beta subunit RNA polymerase
AAGCAGTTGGTTTCTGTGGCAGCTGCTCTTATTCCGTTTTTGGAAAATGA
TGATGCGAATCGTGCGTTGATGGGATCAAATATGCAGCGTCAAGC
>IV160a [organism=Bartonella] [Host=Xenopsylla cheopis] MK720805 rpoB Beta subunit RNA polymerase
AAACAGTTGGTTTCAGTTGCAGCTGCGCTTATTCCCTTTTTGGAAAATGA
TGATGCGAATCGTGCGTTGATGGGATCAAACATGCAGCGTCAGGC
>IV160e [organism=Bartonella] [Host=Xenopsylla cheopis] MK720806 rpoB Beta subunit RNA polymerase
AAACAGTTGGTTTCGGTTGCAGCCGCACTTATTCCGTTTTTAGAAAATGA
TGATGCGAATCGTGCGCTTATGGGATCGAACATGCAGCGTCAGGC
>IV160j [organism=Bartonella] [Host=Xenopsylla cheopis] MK720807 rpoB Beta subunit RNA polymerase
AAACAGTTGGTTTCAGTTGCAGCTGCGCTTATTCCCTTTTTGGAAAATGA
TGATGCGAATCGTGCGTTGATGGGATCAAACATGCAGCGTCAGGC
>IV160k [organism=Bartonella] [Host=Xenopsylla cheopis] MK720808 rpoB Beta subunit RNA polymerase
AAACAGTTGGTTTCAGTTGCAGCTGCGCTTATTCCCTTTTTGGAAAATGA
TGATGCGAATCGTGCGTTGATGGGATCAAACATGCAGCGTCAGGC
>IV70a [organism=Bartonella] [Host=Leptopsylla segnis] MK720809 rpoB Beta subunit RNA polymerase
AAGACGTTGGTTTCTGTGGCAGCTGCTCTTATTCCGTTTTTGGAAAATGA
TGATGCGAATCGTGCGTTGATGGGATCAAATATGCAGCGTCAAGC
>IV70b [organism=Bartonella] [Host=Leptopsylla segnis] MK720810 rpoB Beta subunit RNA polymerase
AAGCAGTTGGTTTCTGTGGCAGCTGCTCTTATTCCGTTTTTGGAAAATGA
TGATGCGAATCGTGCGTTGATGGGATCAAATATGCAGCGTCAAGC
>IV70e [organism=Bartonella] [Host=Leptopsylla segnis] MK720811 rpoB Beta subunit RNA polymerase
AAGCAGTTGGTTTCTGTGGCAGCTGCTCTTATTCCGTTTTTGGAAAATGA
TGATGCGAATCGTGCGTTGATGGGATCAAATATGCAGCGTCAAGC
>IV77a [organism=Bartonella] [Host=Leptopsylla segnis] MK720812 rpoB Beta subunit RNA polymerase
AAGCAGTTGGTTTCTGTGGCAGCTGCTCTTATTCCGTTTTTGGAAAATGA
TGATGCGAATCGTGCGTTGATGGGATCAAATATGCAGCGTCAAGC
>IV81b [organism=Bartonella] [Host=Nosopsyllus fasciatus] MK720813 rpoB Beta subunit RNA polymerase
AAGCAGTTGGTTTCTGTGGCAGCTGCTCTTATTCCGTTTTTGGAAAATGA
TGATGCGAATCGTGCGTTGATGGGATCAAATATGCAGCGTCAAGC
>V23a [organism=Bartonella] [Host=Nosopsyllus fasciatus] MK720814 rpoB Beta subunit RNA polymerase
AAACAGTTGGTTTCAGTTGCAGCTGCGCTTATTCCCTTTTTGGAAAATGA
TGATGCGAATCGTGCACTGATGGGATCAAACATGCAGCGTCAGGC
>V23c [organism=Bartonella] [Host=Nosopsyllus fasciatus] MK720815 rpoB Beta subunit RNA polymerase
AAACAGTTGGTTTCAGTTGCAGCTGCGCTTATTCCCTTTTTGGAAAATGA
TGATGCGAATCGTGCACTGATGGGATCAAACATGCAGCGTCAGGC
