# Supplementary material for: Fleas of black rats (Rattus rattus) as reservoir host of Bartonella spp. in Chile
Source: PeerJ. 2019 Aug 1;7:e7371. doi: 10.7717/peerj.7371 (PMC6679904; doi:10.7717/peerj.7371)
Supplement: Supplemental Information 1 [file peerj-07-7371-s001.zip › gltA.fasta]

>III81d [organism=Bartonella] [Host=Hectopsylla] MK720786 gltA citrate synthase
GCTAATCCGTTTGCGTGTATTGCAGCAGGTGTTGCCTGTCTTTGGGGACC
TGCACATGGGGGTGCCAATGAAGCCTGCTTAAAAATGTTACAAGAAATAG
GCTCAGTTGAGCAAATTCCAAAATTCATTGCACGAGCAAA
>III82d [organism=Bartonella] [Host=Leptopsylla segnis] MK720787 gltA citrate synthase
GCTAATCCGTTTGCGTGTATTGCAGCAGGTGTTGCCTGTCTTTGGGGACC
TGCACATGGGGGTGCCAATGAAGCCTGCTTAAAAATGTTACAAGAAATAG
GCTCAGTTGAGCAAATTCCAAAATTCATTGCACGAGCAAA
>IV70a [organism=Bartonella] [Host=Leptopsylla segnis] MK720788 gltA citrate synthase
GCTAATCCGTTTGCGTGTATTGCAGCAGGTGTTGCCTGTCTTTGGGGACC
TGCACATGGGGGTGCCAATGAAGCCTGCTTAAAAATGTTACAAGAAATAG
GCTCAGTTGAGCAAATTCCAAAATTCATTGCACGAGCAAA
>IV70b [organism=Bartonella] [Host=Leptopsylla segnis] MK720789 gltA citrate synthase
GCTAATCCGTTTGCGTGTATTGCAGCAGGTGTTGCCTGTCTTTGGGGACC
TGCACATGGGGGTGCCAATGAAGCCTGCTTAAAAATGTTACAAGAAATAG
GCTCAGTTGAGCAAATTCCAAAATTCATTGCACGAGCAAA
>IV70e [organism=Bartonella] [Host=Leptopsylla segnis] MK720790 gltA citrate synthase
GCTAATCCGTTTGCGTGTATTGCAGCAGGTGTTGCCTGTCTTTGGGGACC
TGCACATGGGGGTGCCAATGAAGCCTGCTTAAAAATGTTACAAGAAATAG
GCTCAGTTGAGCAAATTCCAAAATTCATTGCACGAGCAAA
>IV77a [organism=Bartonella] [Host=Leptopsylla segnis] MK720791 gltA citrate synthase
GCTAATCCGTTTGCGTGTATTGCAGCAGGTGTTGCCTGTCTTTGGGGACC
TGCACATGGGGGTGCCAATGAAGCCTGCTTAAAAATGTTACAAGAAATAG
GCTCAGTTGAGCAAATTCCAAAATTCATTGCACGAGCAAA
>IV81b [organism=Bartonella] [Host=Nosopsyllus fasciatus] MK720792 gltA citrate synthase
GCTAATCCGTTTGCGTGTATTGCAGCAGGTGTTGCCTGTCTTTGGGGACC
TGCACATGGGGGTGCCAATGAAGCCTGCTTAAAAATGTTACAAGAAATAG
GCTCAGTTGAGCAAATTCCAAAATTCATTGCACGAGCAAA
>II124a [organism=Bartonella] [Host=Sphinctopsylla ares] MK720793 gltA citrate synthase
GCTAACCCATTTGCATGTATCGCAGCAGGTGTTGCATGTCTTTGGGGACC
AGCGCATGGAGGAGCTAATGAAGCATGCTTAAAAATGCTCCAAGAAATAG
GTTCTGTGAAAAAAATTCCTGAATTTATTACTCGTGCAAA
>V23a [organism=Bartonella] [Host=Nosopsyllus fasciatus] MK720794 gltA citrate synthase
GCCAATCCGTTTGCTTGTATTGCAGCAGGTGTTGCATGCCTTTGGGGACC
CGCACATGGTGGTGCCAATGAAGCATGTCTAAAAATGCTACAAGAAATAG
GTTCTATTAAAAGAATTCCTGAATTTATTGCACGTGCAAA
>V23c [organism=Bartonella] [Host=Nosopsyllus fasciatus] MK720795 gltA citrate synthase
GCCAATCCGTTTGCTTGTATTGCAGCAGGTGTTGCATGCCTTTGGGGACC
CGCACATGGTGGTGCCAATGAAGCATGTCTAAAAATGCTACAAGAAATAG
GTTCTATTAAAAGAATTCCTGAATTTATTGCACGTGCAAA
>IV160a [organism=Bartonella] [Host=Xenopsylla cheopis] MK720796 gltA citrate synthase
GCTAATCCGTTTGCCTGTATTGCAGCAGGTGTTGCATGCCTTTGGGGACC
AGCACATGGTGGCGCCAATGAAGCATGTCTAAAAATGCTACAGGAAATTG
GTTCTATTAAAAGAATTCCTGAATTTATTGCTCGTGCAAA
>IV160j [organism=Bartonella] [Host=Xenopsylla cheopis] MK720797 gltA citrate synthase
GCTAATCCGTTTGCCTGTATTGCAGCAGGTGTTGCATGCCTTTGGGGACC
AGCACATGGTGGCGCCAATGAAGCATGTCTAAAAATGCTACAGGAAATTG
GTTCTATTAAAAGAATTCCTGAATTTATTGCTCGTGCAAA
>IV160k [organism=Bartonella] [Host=Xenopsylla cheopis] MK720798 gltA citrate synthase
GCTAATCCGTTTGCCTGTATTGCAGCAGGTGTTGCATGCCTTTGGGGACC
AGCACATGGTGGCGCCAATGAAGCATGTCTAAAAATGCTACAGGAAATAG
GTTCTATTAAAAGAATTCCTGAATTTATTGCTCGTGCAAA
>IV160e [organism=Bartonella] [Host=Xenopsylla cheopis] MK720799 gltA citrate synthase
GCTAATCCGTTTGCCTGTATTGCAGCAGGTGTTGCATGCCTTTGGGGACC
AGCCCATGGTGGTGCCAATGAAGCATGCCTAAAAATGCTACAAGAGATAG
GTTCTATTAAAAGAATTCCTGAATTTATTGCTCGTGCAAA
>III57a [organism=Bartonella] [Host=Neotyphloceras pardinasi] MK720800 gltA citrate synthase
GCTAATCCGTTTGCATGCATTGCTGCAGGTGTTGCTTGTCTTTGGGGACC
AGCGCATGGAGGAGCTAATGAAGCATGTCTGAAAATGCTACAAGAAATAG
GGGACGTTAAAAGAATTCCTGAATTTATTGCGCGTGCCAA
